# Supplementary material for: Intrinsic PARG inhibitor sensitivity is mimicked by TIMELESS haploinsufficiency and rescued by nucleoside supplementation
Source: NAR Cancer. 2024 Jul 16;6(3):zcae030. doi: 10.1093/narcan/zcae030 (PMC11249981; doi:10.1093/narcan/zcae030)
Supplement: zcae030_Supplemental_Files [file zcae030_supplemental_files.zip]

Archive with 2 entries (2 files):
- Coulson-Gilmer_Suppl Tables_V2.xlsx
- Coulson_Gilmer_Suppl Figures.pdf
