# Supplementary material for: Intrinsic PARG inhibitor sensitivity is mimicked by TIMELESS haploinsufficiency and rescued by nucleoside supplementation
Source: NAR Cancer. 2024 Jul 16;6(3):zcae030. doi: 10.1093/narcan/zcae030 (PMC11249981; doi:10.1093/narcan/zcae030)
Supplement: zcae030_Supplemental_Files [file zcae030_supplemental_files.zip › Coulson-Gilmer_Suppl Tables_V2.xlsx]

## Sheet: Sup Table 1 - Key Resources
REAGENT or RESOURCE	SOURCE	IDENTIFIER
Antibodies
Anti-poly-ADP-ribose binding reagent (pan-ADPR)	Merck Millipore	Cat# MABE1016;
		RRID:AB_2665466
Donkey anti-Mouse Cy2	Jackson Immuno Research Laboratories Inc	Cat# 715-225-150;
		RRID: AB_2340826
Donkey anti-Mouse Cy3	Jackson Immuno Research Laboratories Inc	Cat# 715-165-150;
		RRID: AB_2340813
Donkey anti-Rabbit Cy2	Jackson Immuno Research Laboratories Inc	Cat# 711-225-152;
		RRID: AB_2340612
Donkey anti-Rabbit Cy5	Thermo Fisher Scientific	Cat# A10523;
		RRID: AB_2534032
Donkey anti-Rat Cy3	Jackson Immuno Research Laboratories Inc	Cat# 712-165-153;
		RRID: AB_2340667
Donkey anti-Sheep Cy5	Jackson Immuno Research Laboratories Inc	Cat# 713-175-147;
		RRID: AB_2340730
Goat anti-Mouse Cy3.5	Abcam	Cat# AB6946ab6946;
		RRID: AB_955045
Goat anti-Mouse IgG (HL) HRP	Invitrogen	Cat# G21234,
		RRID: AB_2536530
Goat anti-Rabbit IgG (HL) HRP	Merck Millipore	Cat#ABC240,
		RRID: AB_2722647
Goat anti-Rat Cy5	Abcam	Cat# AB6565ab6565;
		RRID: AB_955063
IRDyeÒ 680RD donkey anti-mouse	LI-COR	Cat# 926-68072;
		RRID: AB_10953628
IRDyeÒ 800CW donkey anti-rabbit	LI-COR	Cat# 925-32213;
		RRID: AB_2715510
Donkey anti-Sheep IgG (HL) Alexa Fluor™ 680	Invitrogen	Cat# A-21102;
		RRID: AB_2535755
Mouse monoclonal anti-BrdU	BD Biosciences	Cat# 347580; RRID: AB_400326
Mouse monoclonal anti-Myc tag (4A6)	Merck Millipore/	Cat# 05-724;
	Sigma-Aldrich	RRID: AB_309938
Mouse monoclonal Poly ADP-ribose (PAR) (10H)	Santa-Cruz Biotechnology	Cat# sc-56198;
		RRID:AB_785249
Mouse monoclonal anti-PCNA (PC10)	Santa Cruz Biotechnology Inc	Cat# sc-56; RRID: AB_628110
Mouse monoclonal anti-γ-Tubulin (GTU-88)	Sigma Aldrich	Cat# T6557; RRID: AB_477584
Mouse monoclonal anti-γH2AX (JBW301) (pS139)	Merck Millipore	Cat# 05-636; RRID: AB_309864
Rabbit anti-sheep IgG (HL) HRP	Invitrogen	Cat# G21040; RRID: AB_2536527
Rabbit monoclonal anti-pCHK1 (S345)	Cell Signalling	Cat# 2348; RRID: AB_331212
Rabbit monoclonal anti-γH2AX (EP854(2)Y) (pS139)	Abcam	Cat# ab81299;
		RRID: AB_1640564
Rabbit polyclonal anti-pKAP1 (S824)	Bethyl Laboratories	Cat# A300-767A;
		RRID: AB_669740
Rabbit monoclonal GFP (D5.1)	Cell Signalling	Cat# 2956
Rabbit monoclonal anti-RPA70	Abcam	Cat# ab79398;
		RRID: AB_1603759
Rabbit polyclonal anti-Timeless	Bethyl Laboratories	Cat# A300-961A;
		RRID: AB_805855
Rabbit polyclonal anti-Timeless	Abcam	Cat# ab72458;
		RRID: AB_1271226
Rat monoclonal anti-BrdU	Abcam	Cat# abAB6326;
		RRID: AB_305426
Rat monoclonal anti-α-Tubulin (YOL1/34)	Bio-Rad	Cat# MCA77G;
		RRID: AB_325003
Sheep polyclonal anti-Bub3	A.J. Holland and	N/A
	S.S. Taylor, unpublished
Sheep polyclonal anti-TIPIN	This study	N/A
Bacterial and Virus Strains
BL21 (DE3) Competent Cells	New England BioLabs	Cat# C2527
XL1-Blue Competent Cells	Agilent Technologies	Cat# 200249
Biological Samples
Patient samples	MCRC BioBank
Chemicals, Peptides, and Recombinant Proteins
(+)-Sodium I-ascorbate	Sigma Aldrich	Cat# A4034
(S)-(+)-Camptothecin	Sigma Aldrich	Cat# C9911
17B Estradiol	Sigma Aldrich	Cat# E2758
2-Chloroacetamide (CAA)	Sigma Aldrich	Cat# 22790
5-Chloro-2’-deoxyuridine (CldU)	Sigma Aldrich	Cat# C6891
Adenosine	Sigma Aldrich	Cat# A4036
alpha-tocopherol phosphate	Sigma Aldrich	Cat# T2020
Antipain	Sigma Aldrich	Cat# 10791
Aprotinin	Sigma Aldrich	Cat# A6279
Ascorbic acid	Sigma Aldrich	Cat# A5960
AZD1775 (WEE1i)	Selleckchem	Cat# S1525
AZD6738 (ATRi)	Stratech Scientific	Cat# S7693-SEL
AZD7762 (CHK1i)	AstraZeneca	N/A
Bestatin	Sigma Aldrich	Cat# B8385
Biotin azide	Invitrogen	Cat# B10184
Blasticidin	Melford Scientific	Cat# B12150-0.1
Bovine Serum Albumin (BSA)	Sigma Aldrich	Cat# A2153
Bromophenol blue	Sigma Aldrich	Cat# B8026
Calcium Chloride	Thermo Fisher Scientific	Cat# C/1500/53
Carboplatin	Stratech Scientific	Cat# S1215-SEL
Cholera toxin	Sigma Aldrich	Cat# C8052
Cholesterol	Sigma Aldrich	Cat# C3045
Choline chloride	Sigma Aldrich	Cat# C7527
Chymostatin	Sigma Aldrich	Cat# 230790
Copper (II) sulfate pentahydrate (CuH10O9S)	Fisher Scientific	Cat# C489
Crystal Violet	Sigma Aldrich	Cat# C0775
Cytidine	Sigma Aldrich	Cat# C4654
Dithiothreitol	Sigma Aldrich	Cat# D0632
Doxorubicin	Stratech Scientific	Cat# A3966-APE
EGF	Sigma Aldrich	Cat# E9644
Ergocalciferol	Sigma Aldrich	Cat# E5750
Ethylenediaminetetraacetic acid (EDTA)	Thermo Fisher Scientific	Cat# D/0700/53
ethylene glycol-bis(β-aminoethyl ether)-N,N,N′,N′-tetraacetic acid (EGTA)	Sigma Aldrich	Cat# E4378
Ethynyl-2’-deoxyuridine (EdU)	Invitrogen	Cat# E10187
Folic acid	Sigma Aldrich	Cat# F8758
Formaldehyde solution (37% w/v)	Sigma Aldrich	Cat# F1635
Glycine	Fisher Scientific	Cat# BP381
Glycerol	Sigma Aldrich	Cat# G9012
Guanosine	Sigma Aldrich	Cat# G6264
HEPES	Sigma Aldrich	Cat# H4034
Hoechst 33258	Sigma Aldrich	Cat# B1155
Hydrocortisone	Sigma Aldrich	Cat# H0888
Hydroxyurea	Sigma Aldrich	Cat# H8627
Hygromycin B	Merck Millipore	Cat# 10843555001
Hypoxanthine	Sigma Aldrich	Cat# H9636
i-Inositol	Sigma Aldrich	Cat# I75008
Igepal CA-630	Sigma Aldrich	Cat# I8896
Insulin	Sigma Aldrich	Cat# I9278
Iododeoxyuridine (IdU)	Sigma Aldrich	Cat# I7125
IPTG	Sigma Aldrich	Cat# I6758
L-Glutamine	Sigma Aldrich	Cat# 25030024
Leupeptin	Sigma Aldrich	Cat# L2884
Lipofectamine 2000	Thermo Fisher Scientific	Cat# 11668019
Lipoic acid	Sigma Aldrich	Cat# T1395
Lysyl Endopeptidase® (Lys-C)	Wako Chemicals	Cat# 125-05061
Magnesium chloride	Sigma Aldrich	Cat# M8266
Medium 199 (10x)	Life Technologies	Cat# 11825015
G418	Sigma Aldrich	Cat# A1720
Nutrient Mixture F12-Ham	Sigma Aldrich	Cat# N6760
O-phosphorylethanolamine	Sigma Aldrich	Cat# P0503
Olaparib (PARPi)	Selleckchem	Cat# S1060
Para-aminobenzoic	Sigma Aldrich	Cat# A9878
PDD00017272 (PARGi)	Tocris Bioscience	Cat# 5952
Penicillin-Streptomycin	Sigma Aldrich	Cat# 15140122
Pepstatin A	Sigma Aldrich	Cat# P5318
Phenylmethylsulfonyl fluoride	Sigma Aldrich	Cat# 93482
Polybrene	Merck Millipore	Cat# TR-1003-G
Retinoic Acid	Sigma Aldrich	Cat# R2625
Ribose	Sigma Aldrich	Cat# R9629
Selenious acid	Sigma Aldrich	Cat# 211176
Sodium chloride	Thermo Fisher Scientific	Cat# S/3160/65
Sodium deoxycholate	Sigma Aldrich	Cat# D6750
Sodium dodecyl sulphate	Sigma Aldrich	Cat# 75746
Sodium orthovanadate	Sigma Aldrich	Cat# S6508
Tetracycline	Sigma Aldrich	Cat# T7660
Thamine HCL	Sigma Aldrich	Cat# T1270
Thymidine	Sigma Aldrich	Cat# T1895
Transferrin	Sigma Aldrich	Cat# T8158
Tridothyronine	Sigma Aldrich	Cat# T2877
Triethylammonium bicarbonate (TEAB)	Thermo Fisher Scientific	Cat# 90114
Triton X-100	Sigma Aldrich	Cat# T8787
Tris(2-carboxyethyl)phosphine hydrochloride (TCEP)	Sigma Aldrich	Cat# C4706
Trypsin sequencing grade, modified	Sigma Aldrich	Cat# 11418025001
Tween-20	Sigma Aldrich	Cat# P2287
Uracil	Sigma Aldrich	Cat# U1128
Vitamin B12	Sigma Aldrich	Cat# V6629
Xanthine	Sigma Aldrich	Cat# X4002
Critical Commercial Assays
Click-iTTM Plus EdU Alexa FluorTM 488 Imaging kit	Invitrogen	Cat# C10637
Experimental Models: Cell Lines
AAV293T	Agilent	Cat# 240073
	Technologies
COV318	Sigma Aldrich	Cat# 07071903;
		RRID: CVCL_2419
COV362	Sigma Aldrich	Cat# 07071910;
		RRID: CVCL_2420
FNE1	A gift from Dr. Tan A Ince	RRID: CVCL_ZZ89
Kuramochi	JCRB Cell Bank	Cat# JCRB0098;
		RRID: CVCL_1345
NIHOVCAR3	ATCC	Cat# HTB-161;
		RRID: CVCL_0465
OVMANA	JCRB Cell Bank	Cat# JCRB1045;
		RRID: CVCL_3111
RKO Flp-InTM T-RexTM	Littler et al., 2019	Cat# CRL-2577;
		RRID: CVCL_0504
Oligonucleotides
Primer: BamHI TIPIN	Invitrogen	N/A
CACGGATCCCTAGAACCACAGGAGAATGGC
Primer: NotI TIPIN	Invitrogen	N/A
CACGCGGCCGATTATCTAGCTTCAGTAATATTTC
CRISPR/Cas-9 sgTIMELESS_g015	Integrated DNA Technologies	N/A
GGUUGAAAUCCAUUGGGGAG
CRISPR/Cas-9 sgTIMELESS_3	Invitrogen	N/A
CUUGUAUGAGCUGCUGCAGC
CRISPR/Cas-9 sgTIMELESS_5	Invitrogen	N/A
AAGACUCGAGCCCUCCAGCG
RT-PCR Primers: Timeless	Invitrogen	N/A
F: ATTAGTCGACGCTGAGGACAATGGGCCT
R: TAATGCGGCCGCGACAGAAGTCTCTGAGGAA
Sanger sequencing primers: Timeless	Invitrogen	N/A
F: GCTGAGGAGCAATGGAGCCT
R: GAGCAGAAGTCTCTGAGGAA
Site-directed mutagenesis primer: Timeless ∆RALQ	Invitrogen	N/A
1st primer: GAAAAGAAGACTCGACAGCGAGGCAACAGG
2nd primer: GAAGACTCGAGCCCTCGGCAACAGGCATTC
Site-directed mutagenesis primer: Timeless S289A	Invitrogen	N/A
CCAGGGGTTGAAAGCCATTGGGGAGAGGG
Site-directed mutagenesis primer: Timeless siRNA#1	Invitrogen	N/A
F: CAGTCTTCTGCCTCTTTAACCGGCTCC-TATCCGACCCTGCTGCTGGAGC
R: GCTCCAGCAGCAGGGTCGGA-TAGGAGCCGGTTAAAGAGGCAGAAGACTG
Site-directed mutagenesis primer: Timeless siRNA#3	Invitrogen	N/A
F: GCCCTTGGGTACTTGGAAGGCGATACCTATCACAAAGAACCAGATTGC
R: GCAATCTGGTTCTTTGTGATAGGTATCGCCTTCCAAGTACCCAAGGGC
ON-TARGETplus Human TIMELESS siRNA – Individual #1	Horizon Discovery	Cat# J-019488-05
UCAAUCGUCUGCUUAGUGA
ON-TARGETplus Human TIMELESS siRNA – Individual #3	Horizon Discovery	Cat# J-019488-07
GAGGGAGACACUUACCAUA
ON-TARGETplus SMARTPool Human TIMELESS siRNA	Horizon Discovery	Cat# L-019488-00
ON-TARGETplus SMARTPool Non-targeting (siControl)	Horizon Discovery	D-001810-10
Inner nested PCR primers for Amplicon EZ:	Thermo Fisher Scientific	N/A
∆4:
F: AGGATAAGGAATGACTGTC
R: AGCAAAATTCTGTCTCAAA
FNE1:
F: AAGTGCTGGGATTATAGGCGTGAG
R: GAGCCCAGAAGTTCAAGATCAGAC
RT-PCR primers for Amplicon EZ:	Thermo Fisher Scientific	N/A
F: CGAGCAGCTGGCGGGAGTAG
R: AGCCGGTTGTAACAGTTCTCCAGG
Recombinant DNA
pD1301-based plasmid	Horizon Discovery	N/A
pGex-4T-3-TIPIN	This study	N/A
pGex-4T-3 Vector	GE Healthcare	Cat# 28-9545-52
pOG44 Flp-Recombinase Expression Vector	ThermoFisher Scientific	Cat# V600520
pcDNA5/FRT/TO	ThermoFisher Scientific	Cat# V652020
pcDNA5-FRT-TO-emGFP	This study	N/A
pcDNA5-FRT-TO-GFP-∆RALQ TIMELESS (siRNA#1-resistant)	This study	N/A
pcDNA5-FRT-TO-GFP-WT TIMELESS (siRNA#1-resistant)	This study	N/A
pcDNA5-FRT-TO-GFP-WT TIMELESS (siRNA#3-resistant)	This study	N/A
pcDNA5-FRT-TO-GFP-S289A TIMELESS (siRNA#1-resistant)	This study	This study
pcDNA5-FRT-TO-GFP-SH7A TIMELESS (siRNA#3-resistant)	This study	This study
SH7A TIMELESS (CRISPR sgRNA5-resistant)	GeneArt, Thermo Fisher Scientific	N/A
WT TIMELESS (CRISPR sgRNA5-resistant)	GeneArt, Thermo Fisher Scientific	N/A
psPAX2	Gift from Dr Didier Trono	Addgene plasmid #12260;
		RRID: Addgene_12260
pMD2.G	Gift from Dr Didier Trono	Addgene plasmid #12259; RRID: Addgene_12259
pLVX-myc-GFP-H2B-Puro	Nelson, et al., 2020	N/A
pLVX-myc-GFP-H2B-Neo	This study	N/A
pLVX-myc-GFP-TIMELESS-Neo	This study	N/A
Software and Algorithms
Adobe Photoshop® CC 2018	Adobe Systems Inc.	RRID:SCR_014199
ChemiDocTM Touch Imaging system	BioRad Laboratories	Cat# 1708370
ColumbusTM Image Data Storage and Analysis System	PerkinElmer	Cat# Columbus RRID:SCR_011436
CoolSNAP HQ2 camera	Photometrics	N/A
Excel	Microsoft	RRID:SCR_016137
Harmony High Content Imaging and Analysis Software	PerkinElmer	Part# HH17000001; RRID:SCR_018809
Illustratorâ CC 2018	Adobe Systems Inc.	RRID: SCR_010279
ImageJ with the ColonyArea plugin	National Institute of Health	RRID: SCR_003070
Image Lab software	BioRad
IncuCyteS3â Live Cell Analysis System	Sartorius AG	RRID:SCR_023147
IncuCyteS3â Cell-By-Cell Analysis Software Module	Sartorius AG	Cat# 9600-0031
IncuCyte ZOOMâ System	Sartorius AG	RRID:SCR_019874
Inference of CRISPR Edits (v3)	Synthego	RRID:SCR_024508
MaxQuant software v2.1.3.0	Max Planck Institute of Biochemistry	RRID:SCR_014485
MetaMorphÒ Microscopy Automation & Image Analysis Software	Molecular Devices	RRID: SCR_003070
OdysseyÒ CLx Imaging System	LI-COR	RRID:SCR_014579
Perseus	Max Planck Institute of Biochemistry	RRID:SCR_015753
Prism 9	GraphPad	RRID: SCR_002798
ProteinPilot (Paragon v5.0.1.0, 4874)	AB SCIEX	RRID:SCR_018681
R packages (VSN, DEP, Limma)	Bioconductor	RRID:SCR_006442
SeqMan Pro (Lasergene)	DNASTAR	RRID: SCR_000283
WGE–CRISPR design tool	Wellcome Sanger Institute	N/A
Other
25 cm2 flasks	Corning	Cat# 430639
6-well plates	Corning	Cat# 353046
75 cm2 flasks	Corning	Cat# 430641
96-well black µclearâ plates	Greiner Bio-One	Cat# 655087
96-well CellCarrier plates	PerkinElmer	Cat# 6005550
Acclaim PepMap 100 C18 column	Thermo Fisher Scientific	Cat# 164946
Alt-R™ S.p. Cas9 Nuclease V3	Integrated DNA Technologies	Cat# 1081058
BambankerTM	Wako pure chemical ind. Ltd	Cat# 302-14681
BD Aria II Cell Sorter	BD Becton Dickinson	RRID:SCR_018091
BioRad T100 Thermal Cycler	BioRad	Cat #1861096;
		RRID: SCR_021921
BlockAidÔ Blocking Solution	Thermo Fisher Scientific	Cat# B10710
Bradford reagent	Sigma Aldrich	Cat# B6916
Cell lifter	Corning	Cat# 3008
DharmaFECT 1	Horizon Discovery	Cat# T-2001-03
Dulbecco’s Modified Eagle Medium (DMEM)	Life Technologies	Cat# 41966052
Dynabeads MyOne Streptavidin C1 beads	Life Technologies	Cat# 65001
DynaMag-2 Magnet	Invitrogen	Cat# 12321D
EZ-Chemiluminescence Detection Kit for HRP	Geneflow Limited	Cat# KI-0172
Fetal Bovine Serum (Heat Inactivated)	Life Technologies	Cat# 10500064
Gibson Assembly® Cloning Kit	Gibson	E5510S
Glutathione Sepharose 4B beads	Sigma-Aldrich	Cat# GE17-0756-01
Glutathione sepharose beads	Abcam (Expedeon)	Cat# ab270237
H2O (molecular grade)	Merck Millipore	Cat# H2OMB0106
KOD Hot Start DNA Polymerase	Novagen	Cat# 71086
Immobilon-FL PVDF membrane	Merck Millipore	Cat# IPFL00010
Immobilon-P PVDF Membrane	Merck Millipore	Cat# IPVH00010
Luminata Forte Western HRP Substrate	Merck Millipore	Cat# WBLUF0100
Microtip QSonica Q125 Sonicator	Wolf Laboratory	Cat# Q125UK-220
Nucleofection Kit Lonza SG	Lonza	Cat# V4XC-3024
4D-Nucleofector Core Unit	Lonza	Cat# AAF-1002B
4D-Nucleofector X Unit	Lonza	Cat# AAF-1002X
NuPAGETM 4-12% Bis-Tris protein gels (1.0mm)	Life Technologies	Cat# NP0321BOX
Nylon mesh (100 μM)	Merck Millipore	Cat# NY1H00010
Opti-MEMTM	Life Technologies	Cat# 11058021
MS Synthetic Peptide Calibration Kit (inc. PepCalMix)	SCIEX	Cat# 5045759
PlatinumTM Taq DNA polymerase	Invitrogen	Cat# 10033232
PrimariaTM 25 cm2 flasks	Corning	Cat# 353808
PrimariaTM 75 cm2 flasks	Corning	Cat# 353810
ProFlex PCR System	Applied Biosystems	Cat# 15147105
ProLong Gold antifade reagent	Thermo Fisher Scientific	Cat# P36930
PureLink™ Genomic DNA Mini Kit	Thermo Fisher Scientific	Cat# K182002
QIAquick PCR Purification Kit	Qiagen	Cat# 28104
QIAprep Spin Miniprep Kit	Qiagen	Cat# 27104
Qubit 4 Fluorometer	Thermo Fisher Scientific	Cat# Q33238
Qubit 1X dsDNA HS Assay Kit	Thermo Fisher Scientific	Cat# Q33230
ReproSil-Pur 120 C18-AQ, 1.9 µm	Dr. Maisch	Cat# r119.aq
REVERT solution	LI-COR	Cat# 926-11015
RNeasy Plus Mini Kit	Qiagen	Cat# 74134
RPMI 1640 Medium	Life Technologies	Cat# 21875034
Sep-Pak C18 cartridges	Waters Corporation	Cat# WAT051910
SuperScript™ III One-Step RT-PCR System with Platinum™ Taq DNA Polymerase	Thermo Fisher Scientific	Cat# 12574026
Superfrost PlusTM Adhesion Microscope Slides	Thermo Fisher Scientific	Cat# J1800AMNT
VivaconÒ 500 100,000 MWCO Hydrosart centrifugal units	Sartorius AG	Cat# VN01H41

## Sheet: Sup Table2 - siRNA screen
	Pool Catalog Number	Duplex Catalog Number	Gene Symbol	GENE ID	Sequence
	L-009687-00	J-009687-05	IMPDH1	3614	UCCAUGGCCUGCACUCUUA
	L-009687-00	J-009687-06	IMPDH1	3614	GACCAUGUCGGCCCAGAUU
	L-009687-00	J-009687-07	IMPDH1	3614	GGGUGCGGCUCAAGAAGUA
	L-009687-00	J-009687-08	IMPDH1	3614	CCUCAUAGCAGGCAUCCAA
	L-004330-00	J-004330-06	IMPDH2	3615	GGAAAGUUGCCCAUUGUAA
	L-004330-00	J-004330-07	IMPDH2	3615	GCACGGCGCUUUGGUGUUC
	L-004330-00	J-004330-08	IMPDH2	3615	AAGGGUCAAUCCACAAAUU
	L-004330-00	J-004330-09	IMPDH2	3615	GGUAUGGGUUCUCUCGAUG
	L-009289-00	J-009289-09	ADSS	159	GAAAUGGUGUGGUAAUUCA
	L-009289-00	J-009289-10	ADSS	159	GGUGAGAGAUGGAGUUUAU
	L-009289-00	J-009289-11	ADSS	159	GGUGAAAUCAUACCUCAUA
	L-009289-00	J-009289-12	ADSS	159	GGUUUAAAGUUCUAGCUAA
	L-006644-00	J-006644-05	CTPS1	1503	UAACAUUGAUGCAGGAACA
	L-006644-00	J-006644-06	CTPS1	1503	AGACUAAACCUACCCAGAA
	L-006644-00	J-006644-07	CTPS1	1503	GGUGUUAUAUCAGGAAUUG
	L-006644-00	J-006644-08	CTPS1	1503	GUAUGCAGGUGCUCAAAUC
	L-006645-00	J-006645-09	CTPS2	56474	UGACAGGUAUGAAAGGUUA
	L-006645-00	J-006645-10	CTPS2	56474	CCACAGAGUUUAGGCCAAA
	L-006645-00	J-006645-11	CTPS2	56474	AGACAUCGGUUCGAGGUAA
	L-006645-00	J-006645-12	CTPS2	56474	UGCCUUAACUUGAAAGAUG
	L-004717-00	J-004717-06	TYMS	7298	CCAAACGUGUGUUCUGGAA
	L-004717-00	J-004717-07	TYMS	7298	UGGGAGAUGCACAUAUUUA
	L-004717-00	J-004717-08	TYMS	7298	UCACAUCGAGCCACUGAAA
	L-004717-00	J-004717-09	TYMS	7298	GGGCAGAAUACAGAGAUAU
	L-010258-00	J-010258-05	DUT	1854	GCUCAUUUGCGAACGGAUU
	L-010258-00	J-010258-06	DUT	1854	UGUAGGAGCUGGUGUCAUA
	L-010258-00	J-010258-07	DUT	1854	UAGAGGAAAUGUUGGUGUU
	L-010258-00	J-010258-08	DUT	1854	UGCCUAUGAUUACACAAUA
	L-006787-00	J-006787-09	TK1	7083	GGGCCGAUGUUCUCAGGAA
	L-006787-00	J-006787-10	TK1	7083	GCAUUAACCUGCCCACUGU
	L-006787-00	J-006787-11	TK1	7083	GCACAGAGUUGAUGAGACG
	L-006787-00	J-006787-12	TK1	7083	CAAAGACACUCGCUACAGC
	L-006788-00	J-006788-09	TK2	7084	AAAUCGGGAUCGAAUAUUA
	L-006788-00	J-006788-10	TK2	7084	GUAGAAAACCUGUAUAGAA
	L-006788-00	J-006788-11	TK2	7084	UCACAGCGCAAGAUACAUU
	L-006788-00	J-006788-12	TK2	7084	GAGGAUGUUACAACUCUUU
	L-006720-00	J-006720-05	DTYMK	1841	GGGAACAAGUGCCGUUAAU
	L-006720-00	J-006720-06	DTYMK	1841	CUGAGUUCCUACUUGCAAA
	L-006720-00	J-006720-07	DTYMK	1841	GAUCAACUGAAAUCGGCAA
	L-006720-00	J-006720-08	DTYMK	1841	GCAUCGAAGCUGUCCAUGA
	L-011795-00	J-011795-05	UNG	7374	UUAUCAAGCUAAUGGGAUU
	L-011795-00	J-011795-06	UNG	7374	GAACUCGAAUGGCCUUGUU
	L-011795-00	J-011795-07	UNG	7374	GAAGCGGCACCAUGUACUA
	L-011795-00	J-011795-08	UNG	7374	UAUAGAGGGUUCUUUGGAU
	L-012838-01	J-012838-09	SMUG1	23583	GCAACUACGUGACUCGCUA
	L-012838-01	J-012838-10	SMUG1	23583	UCUACAAUCCCGUGGAGUA
	L-012838-01	J-012838-11	SMUG1	23583	ACUUCUAAGGUCACGUUUA
	L-012838-01	J-012838-12	SMUG1	23583	AGAAGUGAGUGGUGCCCGA
	L-003780-01	J-003780-13	TDG	6996	UCGUGAAGGAGGACGUAUU
	L-003780-01	J-003780-14	TDG	6996	GUUGAAAGGCAUUGAACGA
	L-003780-01	J-003780-15	TDG	6996	CUUUAAAUUAUGACGGACA
	L-003780-01	J-003780-16	TDG	6996	GGAAGUAUGGUAUUGGAUU
	L-011554-00	J-011554-06	MBD4	8930	GAAGAUUUGAUGUGUACUU
	L-011554-00	J-011554-07	MBD4	8930	GGAACAGAAUGCCGUAAGU
	L-011554-00	J-011554-08	MBD4	8930	GAAGAUACCAUCCCACGAA
	L-011554-00	J-011554-09	MBD4	8930	UAACUUUACUUCCACUCAU
	L-011076-00	J-011076-05	LIG1	3978	GCAGCGAAGUAUCAUGUCA
	L-011076-00	J-011076-06	LIG1	3978	GAACAACUAUCAUCCCGUG
	L-011076-00	J-011076-07	LIG1	3978	GAAGCCCGGUUCAUCGCUA
	L-011076-00	J-011076-08	LIG1	3978	CGUCUGAGAUCCAGGUGCA
	L-009394-00	J-009394-06	XRCC1	7515	CCGCAAGCCUGAAGUAUGU
	L-009394-00	J-009394-07	XRCC1	7515	GGAAUGAUGGCUCAGCUUU
	L-009394-00	J-009394-08	XRCC1	7515	AAACUCAUCCGAUACGUCA
	L-009394-00	J-009394-09	XRCC1	7515	AGGCAGACACUUACCGAAA
	L-010344-00	J-010344-06	FEN1	2237	GGUGAAGGCUGGCAAAGUC
	L-010344-00	J-010344-07	FEN1	2237	GGGUCAAGAGGCUGAGUAA
	L-010344-00	J-010344-08	FEN1	2237	CAAACUAAUUGCUGAUGUG
	L-010344-00	J-010344-09	FEN1	2237	CAAGUACCCUGUGCCAGAA
	L-005164-00	J-005164-06	POLB	5423	UCACAGAACUCGCAAACUU
	L-005164-00	J-005164-07	POLB	5423	UAAGAAAUUGCCUGGAGUA
	L-005164-00	J-005164-08	POLB	5423	GAGCCAAGCUAUCCACAAG
	L-005164-00	J-005164-09	POLB	5423	GAGCGAAUGAGGCCUGUAU
	L-006783-00	J-006783-07	PNKP	11284	GUGAAACAGCUGGGAGUUA
	L-006783-00	J-006783-08	PNKP	11284	CCGGAUAUGUCCACGUGAA
	L-006783-00	J-006783-09	PNKP	11284	GACCGGAAGUGCUCCAGAA
	L-006783-00	J-006783-10	PNKP	11284	GGAAACGGGUCGCCAUCGA
	L-010237-00	J-010237-06	APEX1	328	CAAAGUUUCUUACGGCAUA
	L-010237-00	J-010237-07	APEX1	328	GAGACCAAAUGUUCAGAGA
	L-010237-00	J-010237-08	APEX1	328	CUUCGAGCCUGGAUUAAGA
	L-010237-00	J-010237-09	APEX1	328	UAACAGCAUAUGUACCUAA
	D-001810-10	D-001810-01	ON-TARGETplus Non-targeting Control	0	UGGUUUACAUGUCGACUAA
	D-001810-10	D-001810-02	ON-TARGETplus Non-targeting Control	0	UGGUUUACAUGUUGUGUGA
	D-001810-10	D-001810-03	ON-TARGETplus Non-targeting Control	0	UGGUUUACAUGUUUUCUGA
	D-001810-10	D-001810-04	ON-TARGETplus Non-targeting Control	0	UGGUUUACAUGUUUUCCUA
	L-019488-00	D-019488-01	TIMELESS	8914	GAAGACAACUUGCUGAUUG
	L-019488-00	D-019488-03	TIMELESS	8914	GGAAGACGCUGUUGGUAAA
	L-019488-00	D-019488-04	TIMELESS	8914	CAACAGGCAUUCUCGAUUU
	L-019488-00	D-019488-18	TIMELESS	8914	UGGUCCAGGUGUCGGAGAA

## Sheet: Sup Table 3 - iTRAQ data
Protein ID	Protein Name	WT_DMSO_Rep1	WT_PARGi_Rep1	∆4_DMSO_Rep1	∆4_PARGi_Rep1	WT_DMSO_rep2	WT_PARGi_Rep2	∆4_DMSO_Rep2	4_PARGi_Rep2
Q9Y6X6	Unconventional myosin-XVI	88.065	259.53	227.034	305.736	71.8587	209.681	181.878	242.621
P31943	Heterogeneous nuclear ribonucleoprotein H	50.2176	27.3304	93.9143	65.2517	188.314	39.014	57.7321	25.8298
P63261	Actin, cytoplasmic 2	96.5111	89.8305	169.358	146.152	315.449	147.576	144.788	176.168
P07437	Tubulin beta chain	46.8619	15.3402	78.0537	81.6746	331.343	62.1616	120.736	251.891
Q14103	Heterogeneous nuclear ribonucleoprotein D0	124.131	86.3283	184.015	105.26	239.11	105.751	132.015	88.6631
Q02878	60S ribosomal protein L6	62.3099	233.69	91.5938	67.8932	33.075	142.376	175.502	74.4313
Q86U42	Polyadenylate-binding protein 2	34.3981	7.15039	50.1464	9.94062	28.5188	11.7569	67.8919	28.8559
Q9BQE3	Tubulin alpha-1C chain	35.4591	33.9554	50.5579	67.7563	127.454	58.6769	73.2601	133.238
P35250	Replication factor C subunit 2	96.9018	167.247	137.789	150.974	47.2026	101.972	114.733	77.2899
P62316	Small nuclear ribonucleoprotein Sm D2	54.5387	44.8371	76.0769	64.1783	63.1181	67.4641	63.5946	61.4364
P17844	ATP-dependent RNA helicase DDX5	57.4371	44.5255	79.9808	73.3682	215.452	46.387	66.7799	79.3911
P06733	Alpha-enolase	75.213	76.474	103.454	83.8348	119.351	81.7975	94.8736	73.5416
P06703	Protein S100-A6	109.181	94.4762	150.114	141.523	202.136	138.197	150.513	193.147
P02768	Albumin	94.1783	112.022	125.958	153.218	87.0709	91.1742	84.9866	169.06
P20700	Lamin-B1	43.4857	40.7489	57.9329	46.6344	74.8035	29.4162	53.6286	43.3109
O14979	Heterogeneous nuclear ribonucleoprotein D-like	208.238	421.746	276.403	252.925	476.861	326.131	209.444	295.088
P15880	40S ribosomal protein S2	51.8102	76.7039	68.1335	67.2249	39.8743	89.2236	62.3968	102.408
P13645	Keratin, type I cytoskeletal 10	214.942	236.668	278.061	224.028	85.7288	231.049	142.107	130.374
Q9UKM9	RNA-binding protein Raly	52.7875	16.4241	67.3867	73.1067	190.609	42.1422	97.2574	79.1577
P52701	DNA mismatch repair protein Msh6	103.062	90.4477	128.72	147.055	27.2794	83.9332	61.3778	46.6736
Q00839	Heterogeneous nuclear ribonucleoprotein U	60.8418	52.3402	75.3323	79.5016	103.445	51.3932	66.4361	70.0442
P07900	Heat shock protein HSP 90-alpha	58.4304	149.8	72.2684	118.621	217.585	116.511	105.554	187.528
Q9UQ35	Serine/arginine repetitive matrix protein 2	44.9457	71.8432	55.1623	85.4218	88.2189	79.2526	57.2238	69.2652
P61978	Heterogeneous nuclear ribonucleoprotein K	158.086	147.274	191.826	147.983	321.389	129.566	159.948	178.887
Q15233	Non-POU domain-containing octamer-binding protein	98.5029	78.2122	119.367	128.907	202.046	113.707	76.479	136.536
P52272	Heterogeneous nuclear ribonucleoprotein M	73.0918	125.89	87.8824	111.458	167.824	66.7009	98.5962	96.4924
O75369	Filamin-B	51.1692	118.687	60.5097	118.91	318.521	129.337	111.925	163.392
Q14566	DNA replication licensing factor MCM6	54.0303	49.7991	63.2949	37.7616	71.9386	79.5259	53.7648	62.2461
Q8NHW5	60S acidic ribosomal protein P0-like	55.9191	60.1164	65.2688	61.757	53.8023	102.139	94.9511	106.249
P26599	Polypyrimidine tract-binding protein 1	112.391	73.6917	131.061	124.945	197.213	81.4607	109.482	83.6673
P23246	Splicing factor, proline- and glutamine-rich	84.7385	57.8703	97.3759	143.907	109.712	136.67	123.956	48.3752
P35579	Myosin-9	48.0181	23.7974	54.5349	78.3749	263.272	48.2517	79.6678	110.107
P19338	Nucleolin	183.673	184.557	208.183	165.092	186.455	126.996	103.224	121.392
P08238	Heat shock protein HSP 90-beta	43.8797	64.324	49.4329	46.5027	85.3785	74.5797	62.7045	118.36
Q92945	Far upstream element-binding protein 2	40.8816	39.2206	45.8446	46.6686	105.151	26.3535	49.9651	45.6102
P49368	T-complex protein 1 subunit gamma	68.5029	33.4811	76.466	71.7107	237.301	93.2565	93.824	124.384
P35908	Keratin, type II cytoskeletal 2 epidermal	215.907	240.83	239.881	313.895	99.1844	169.096	142.657	143.833
P13639	Elongation factor 2	75.7268	222.528	83.3343	140.027	125.805	171.905	125.036	254.113
P07910	Heterogeneous nuclear ribonucleoproteins C1/C2	67.7451	58.517	74.184	87.5486	225.088	74.7132	98.7789	76.8572
P13647	Keratin, type II cytoskeletal 5	161.706	83.0181	176.405	143.951	62.8943	67.2812	57.8308	81.7238
P15311	Ezrin	58.1636	40.5942	63.4271	53.08	134.308	56.6351	88.0876	64.368
P07477	Trypsin-1	94.0666	121.318	102.371	122.795	20.3437	103.819	65.396	28.9521
Q5VTE0	Putative elongation factor 1-alpha-like 3	96.9401	68.3719	105.497	120.953	275.263	133.497	155.589	286.949
P11142	Heat shock cognate 71 kDa protein	85.0893	85.904	92.432	85.4746	181.177	84.9028	71.1479	92.0338
Q12906	Interleukin enhancer-binding factor 3	132.284	64.1386	142.443	93.9306	122.311	54.9324	112.645	98.9203
P23396	40S ribosomal protein S3	95.5329	116.955	102.346	112.824	81.3109	200.048	232.701	158.7
P18124	60S ribosomal protein L7	61.6732	54.2999	65.954	59.157	46.8341	98.1872	128.814	105.512
P04406	Glyceraldehyde-3-phosphate dehydrogenase	163.818	229.392	174.38	193.099	178.47	310.9	148.632	174.805
P43246	DNA mismatch repair protein Msh2	163.177	166.236	173.611	146.996	44.6154	91.1891	102.803	67.3287
P12004	Proliferating cell nuclear antigen	104.959	153.929	111.134	139.737	37.0344	145.202	101.431	90.652
Q13085	Acetyl-CoA carboxylase 1	62.5149	80.5463	65.9081	60.4012	29.9255	110.54	98.6285	92.1854
P62851	40S ribosomal protein S25	74.1644	106.017	78.1699	99.663	62.1441	106.312	151.219	163.071
P06748	Nucleophosmin	285.307	246.539	299.431	196.774	264.785	130.912	144.378	195.508
Q15149	Plectin	52.466	67.6725	54.4279	84.83	91.0936	44.8704	53.5315	122.093
Q06830	Peroxiredoxin-1	64.8016	51.7135	66.926	73.9163	185.934	66.1705	80.7448	120.004
Q92522	Histone H1.10	111.005	68.0944	113.852	71.9034	20.4393	95.2807	85.3484	60.4291
P62241	40S ribosomal protein S8	134.013	147.193	137.376	99.6361	86.0954	174.698	187.885	175.162
P29692	Elongation factor 1-delta	75.9136	68.8804	77.664	75.7215	140.297	96.4441	113.756	139.841
P11387	DNA topoisomerase 1	125.365	115.866	128.225	90.8436	65.54	93.6117	61.9162	50.3374
Q13243	Serine/arginine-rich splicing factor 5	67.4475	24.2626	68.7551	62.8102	231.175	42.4793	54.4381	85.6542
Q9UIG0	Tyrosine-protein kinase BAZ1B	146.819	143.16	149.428	105.201	37.4013	118.548	72.9767	49.7942
P46087	28S rRNA (cytosine(4447)-C(5))-methyltransferase	78.1207	80.9618	79.4931	90.3361	61.3811	66.9535	69.024	66.7639
Q71DI3	Histone H3.2	259.881	245.946	260.912	171.736	80.4787	222.472	176.154	91.2244
P38159	RNA-binding motif protein, X chromosome	103.656	112.749	101.826	78.2608	137.421	73.8613	81.7802	82.5297
Q02880	DNA topoisomerase 2-beta	115.03	115.923	112.639	83.0658	107.956	175.632	76.0617	19.891
Q13263	Transcription intermediary factor 1-beta	139.177	125.943	135.892	121.506	112.16	99.0822	93.6854	83.0689
P09874	Poly [ADP-ribose] polymerase 1	90.7477	110.878	87.7346	83.4056	69.7019	74.2121	64.1154	41.8854
P26358	DNA (cytosine-5)-methyltransferase 1	111.655	133.18	107.288	92.8302	32.6163	101.618	65.3517	41.9337
P62805	Histone H4	715.025	694.051	685.919	485.107	192.999	585.097	400.22	223.493
P16403	Histone H1.2	254.365	265.034	243.261	164.146	50.3685	154.032	109.168	91.1665
Q92841	Probable ATP-dependent RNA helicase DDX17	83.4605	40.6151	78.9854	96.0356	125.319	64.7541	94.51	44.2463
P62937	Peptidyl-prolyl cis-trans isomerase A	178.144	125.595	167.229	199.099	182.572	149.756	154.194	95.871
P35249	Replication factor C subunit 4	117.224	154.174	107.544	133.069	41.873	78.7274	74.6767	49.5364
P12956	X-ray repair cross-complementing protein 6	81.8821	53.887	75.0951	83.377	102.272	63.4066	72.8943	21.9994
Q9NR30	Nucleolar RNA helicase 2	55.138	80.3779	50.3959	59.5466	81.4422	69.0227	46.8181	69.2086
P13010	X-ray repair cross-complementing protein 5	89.9703	87.1458	81.4506	79.8984	91.9411	71.5216	75.2843	54.7247
P78371	T-complex protein 1 subunit beta	104.064	392.545	94.1531	136.078	129.757	140.588	142.685	187.402
Q9BTM1	Histone H2A.J	585.511	411.233	528.657	312.884	151.95	473.524	395.006	137.189
Q9Y5B9	FACT complex subunit SPT16	112.459	119.011	101.536	88.5779	52.3042	79.8922	63.3418	52.1751
Q6DRA6	Putative histone H2B type 2-D	277.612	275.391	248.872	180.594	54.2235	208.7	166.44	117.974
P14618	Pyruvate kinase PKM	47.1839	56.9692	41.8351	58.2456	120.349	69.4534	87.5107	138.348
P13489	Ribonuclease inhibitor	38.1872	51.3288	33.2358	37.8862	43.4629	27.2087	40.2486	47.9984
Q07020	60S ribosomal protein L18	46.7902	58.3362	40.5365	48.4658	38.0227	109.867	107.629	62.1334
Q15717	ELAV-like protein 1	37.0769	38.512	31.9575	32.3766	49.8415	54.6058	32.4234	61.9968
P02533	Keratin, type I cytoskeletal 14	76.5211	128.105	65.0707	45.4656	41.107	57.2668	59.8437	66.165
Q9P266	Junctional protein associated with coronary artery disease	166.679	112.331	140.28	143.492	38.7258	189.098	156.983	103.187
P61313	60S ribosomal protein L15	81.2409	161.003	68.2425	64.052	56.8031	104.734	97.8048	139.586
P62987	Ubiquitin-60S ribosomal protein L40	403.834	318.82	337.716	229.135	269.8	271.589	218.776	193.894
Q99880	Histone H2B type 1-L	175.408	171.11	143.034	112.496	55.1714	147.096	117.766	90.7504
P22626	Heterogeneous nuclear ribonucleoproteins A2/B1	79.9832	59.8083	65.0954	44.6511	81.5512	50.179	48.6649	42.8731
P40227	T-complex protein 1 subunit zeta	115.597	93.3204	93.7884	95.5569	141.631	83.7721	99.909	142.28
P04792	Heat shock protein beta-1	87.4713	45.9062	70.0666	78.4922	101.524	116.996	139.571	178.429
O60264	SWI/SNF-related matrix-associated actin-dependent regulator of chromatin subfamily A member 5	104.136	105.579	82.3797	82.8377	40.2557	90.5311	72.2351	58.4644
P26373	60S ribosomal protein L13	83.4263	101.766	65.3081	56.571	49.8167	79.4879	120.518	112.542
Q08945	FACT complex subunit SSRP1	203.12	136.282	156.549	127.491	75.5668	90.9828	144.632	53.121
P78347	General transcription factor II-I	94.1781	103.311	72.2484	33.5559	32.5249	36.1514	46.9673	24.0318
P78527	DNA-dependent protein kinase catalytic subunit	81.4953	91.6694	60.1966	99.0744	62.2068	70.192	89.2852	92.294
P42166	Lamina-associated polypeptide 2, isoform alpha	98.4878	83.4878	72.3409	47.0576	43.1746	104.429	80.4264	34.3212
P04264	Keratin, type II cytoskeletal 1	284.717	230.092	207.72	240.229	94.1696	135.174	144.889	125.562
P38919	Eukaryotic initiation factor 4A-III	80.026	91.7321	57.8272	113.778	92.8193	85.894	73.4241	66.9144
Q9BUQ8	Probable ATP-dependent RNA helicase DDX23	86.7759	96.5695	62.6945	33.0705	114.588	81.6003	121.627	125.16
P38646	Stress-70 protein, mitochondrial	31.5941	23.4622	22.2194	36.427	89.4797	34.1157	60.584	124.336
P08865	40S ribosomal protein SA	69.7336	45.782	47.1762	78.0033	51.1582	97.1602	114.201	90.869
P35527	Keratin, type I cytoskeletal 9	308.624	263.461	193.568	235.891	104.761	184.174	190.115	131.887
P50990	T-complex protein 1 subunit theta	39.7202	24.2953	24.358	20.1573	74.0113	22.2691	41.728	34.0739
P61247	40S ribosomal protein S3a	76.3887	142.044	44.7167	118.906	49.2551	224.512	120.227	185.872
P48668	Keratin, type II cytoskeletal 6C	432.602	66.3299	207.284	80.4206	175.189	69.5716	62.6518	55.4814
P08779	Keratin, type I cytoskeletal 16	157.721	39.8474	74.7305	45.9161	56.2898	65.4969	21.6166	40.0013
P56182	Ribosomal RNA processing protein 1 homolog A	84.4261	70.1299	37.0026	42.2714	10.3374	126.691	48.2508	60.6005
P07355	Annexin A2	67.7166	67.1658	24.9261	76.6265	107.019	92.3433	145.689	134.267
